# Supplementary material for: Impact Assessment of Pituitary Adenylate Cyclase Activating Polypeptide (PACAP) and Hemostatic Sponge on Vascular Anastomosis Regeneration in Rats
Source: Int J Mol Sci. 2023 Nov 24;24(23):16695. doi: 10.3390/ijms242316695 (PMC10706260; doi:10.3390/ijms242316695)
Supplement: Supplementary file 1 [file ijms-24-16695-s001.zip]

Archive with 1 entries (1 files):
- ijms-2655154-supplementary.pdf
